# Supplementary material for: Evaluating a Response to a Canine Leptospirosis Outbreak in Dogs Using an Owner Survey
Source: Vet Sci. 2025 Feb 2;12(2):119. doi: 10.3390/vetsci12020119 (PMC11860354; doi:10.3390/vetsci12020119)
Supplement: Supplementary file 1 [file vetsci-12-00119-s001.zip]

Archive with 1 entries (1 files):
- vetsci-3374040-supplementary.pdf
